# Supplementary material for: Molecular polymorphisms of the nuclear and chloroplast genomes among African melon germplasms reveal abundant and unique genetic diversity, especially in Sudan
Source: Ann Bot. 2025 Apr 17;135(7):1329–44. doi: 10.1093/aob/mcaf028 (PMC12358025; doi:10.1093/aob/mcaf028)
Supplement: mcaf028_suppl_Supplementary_Tables_S1 [file mcaf028_suppl_supplementary_tables_s1.xlsx]

## Sheet: Table S1
Supplemental Table 1. Melon accessions analyzed in this study
Accession No.	Region / Group	Country / Group	Cultivar / Accession No. / Collection site	Seed source 1	Seed size type 2	Cluster (Morphology)	Flower type 3	Cluster (Nuclear genome)	Population structure	Chloroplast genome type	Fruit weight (g) 4
US 337	Northern Africa	Algeria	PI 527386	4	L	-	-	B3	Pop4	Ib	1000
NI 19	Northern Africa	Chad	940281	3	S	-	-	A1	Pop3	Ic	100
IPK 7	Northern Africa	Egypt	CUM 291	5	L	-	-	B1	Pop4	Ib	650
US 43	Northern Africa	Egypt	PI 525105	4	L	-	-	B3	Pop4	Ib	1550
US 44	Northern Africa	Egypt	PI 525109	4	L	-	-	B2	Pop4	Ib	2300
US 45	Northern Africa	Egypt	PI 525110	4	L	-	-	B2	Pop4	Ib	600
US 46	Northern Africa	Egypt	PI 525111	4	L	-	-	B2	Pop4	Ib	1080
US 47	Northern Africa	Egypt	PI 525114	4	L	-	-	B3	Pop4	Ib	1700
ME 1445	Northern Africa	Egypt	CUM 291	2	L	MA3	A	B1	Pop4	Ib	1059
ME 1810	Northern Africa	Egypt	Ananas Dokki	2	L	MA3	A	B1	Pop4	Ib	1214
IPK 26	Northern Africa	Libya	CUM 294	5	L	-	-	B2	Pop4	Ib	900
IPK 27	Northern Africa	Libya	CUM 312	5	L	-	-	B5	Pop4	Ib	750
IPK 28	Northern Africa	Libya	CUM 313	5	L	-	-	B3	Pop4	Ib	1250
IPK 30	Northern Africa	Libya	CUM 309	5	L	-	-	B3	Pop4	Ib	550
IPK 31	Northern Africa	Libya	CUM 310	5	L	-	-	B3	Pop4	Ib	720
IPK 32	Northern Africa	Libya	CUM 314	5	L	-	-	B5	Pop4	Ib	430
IPK 33	Northern Africa	Libya	CUM 319	5	L	-	-	B5	Pop4	Ib	1100
IPK 35	Northern Africa	Libya	CUM 332	5	L	-	-	B5	Pop4	Ib	-
IPK 36	Northern Africa	Libya	CUM 311	5	L	-	-	B4	Pop4	Ib	875
US 350	Northern Africa	Mali	PI 490388	4	L	-	-	B4	Pop4	Ib	1200
US 351	Northern Africa	Morocco	PI 207658	4	L	-	-	B4	Pop4	Ib	1820
US 352	Northern Africa	Morocco	PI 207661	4	L	-	-	B2	Pop4	Ib	-
US 454L	Northern Africa	Morocco	PI 207659	4	L	-	-	B3	Pop4	Ib	-
US 454	Northern Africa	Morocco	PI 207659	4	L	-	-	B3	Pop4	Ib	1100
US 455w	Northern Africa	Morocco	PI 207660	4	L	-	-	B1	Pop4	Ib	450
US 455y	Northern Africa	Morocco	PI 207660	4	L	-	-	B3	Pop4	Ib	-
US 456m	Northern Africa	Morocco	PI 207662	4	L	-	-	B3	Pop4	Ib	-
US 456L	Northern Africa	Morocco	PI 207662	4	L	-	-	B3	Pop4	Ib	1020
US 456s	Northern Africa	Morocco	PI 207662	4	L	-	-	B4	Pop4	Ib	-
IPK 65	Northern Africa	Tunisia	CUM 421	5	L	-	-	B3	Pop4	Ib	480
IPK 66	Northern Africa	Tunisia	CUM 422	5	L	-	-	A2	Pop4	Ib	340
IPK 68	Northern Africa	Tunisia	CUM 196	5	L	-	-	A2	Pop2/4	Ib	500
IPK 101	Northern Africa	Tunisia	CUM 400	5	L	-	-	B5	Pop4	Ib	600
ME 672	Northern Africa	Tunisia	Beji	2	L	MA3	A	B3	Pop4	Ib	1104
ME 735	Northern Africa	Tunisia	Fakouss	2	L	MA1	M	A2	Pop4	Ib	1676
ME 1424	Northern Africa	Tunisia	Bou Richah	2	L	MA3	A	A2	Pop2/4	Ib	799
ME 1764	Northern Africa	Tunisia	Souehla	2	L	MA3	A	B1	Pop4	Ib	1005
ME 1765	Northern Africa	Tunisia	Maazoun De Mezghani	2	L	MA3	A	B4	Pop4	Ib	1454
ME 156	Sudan-Large	-	Ug Ma 16	2	L	MA2	A	B2	Pop4	Ic	254
ME 167	Sudan-Large	-	Ug Ma 9	2	L	MA3	A	B2	Pop4	Ib	1248
ME 331	Sudan-Large	-	Ug 203	2	L	MA3	A	B2	Pop4	Ib	802
ME 342	Sudan-Large	-	Ug 216	2	L	MA3	A	B2	Pop4	Ib	581
ME 620	Sudan-Large	-	Ug Ma 12	2	L	MA3	A	B2	Pop4	Ib	859
ME 1195	Sudan-Large	-	Ug Ma 19	2	L	MA3	M, A	B2	Pop4	Ib	812
ME 109	Sudan-Large	Flexuosus	Adjour	2	L	MA1	M	B2	Pop4	Ib	1277
ME 149	Sudan-Large	Flexuosus	Shendi	2	L	MA1	M	B2	Pop4	Ib	1529
ME 319	Sudan-Large	Flexuosus	Hsd 2476	2	L	MA1	A	B2	Pop4	Ib	838
ME 324	Sudan-Large	Flexuosus	Ar-4	2	L	MA1	M, A	B2	Pop4	Ib	1393
ME 622	Sudan-Large	Flexuosus	Silka	2	L	MA1	M	B3	Pop4	Ib	1820
ME 175	Sudan-Large	Reticulatus	Kug 001	2	L	MA3	A	B2	Pop4	Ib	1026
ME 292	Sudan-Large	Reticulatus	Hsd 2003	2	L	MA3	A	B2	Pop4	Ib	950
ME 318	Sudan-Large	Reticulatus	Hsd 2475	2	L	MA3	A	B2	Pop4	Ib	695
ME 533	Sudan-Large	Reticulatus	Ug 1918	2	L	MA3	A	B1	Pop4	Ib	608
ME 535	Sudan-Large	Reticulatus	Ug 1812	2	L	-	-	B1	Pop4	Ib	-
ME 525	Sudan-Large	Tibish	Hsd 1923	2	L	MA3	A	B4	Pop3/4	Ic	550
ME 162	Sudan-Small	-	Ug Ma 31	2	S	MA2	A	A3	Pop3/4	Ic	708
ME 527	Sudan-Small	-	Hsd 1941	2	S	MA2	A	B4	Pop4	Ic	383
NI 17	Sudan-Small	Agrestis	-	3	S	-	-	A1	Pop3	Ic	60
ME 328	Sudan-Small	Agrestis	T-Ek 92-2	2	S	MA2	M, A	A3	Pop3	Ic	12
ME 524	Sudan-Small	Agrestis	Hsd 93-20-A	2	S	MA2	A	A3	Pop3	Ic	130
ME 611	Sudan-Small	Agrestis	Fadasi 11	2	S	MB	M	A5	Pop3	Ia	27
ME 612	Sudan-Small	Agrestis	Fadasi 12	2	S	MB	M	A5	Pop3	Ia	26
ME 1747	Sudan-Small	Agrestis	Tendelti	2	S	MB	M	A3	Pop3	Ic	22
ME 2440	Sudan-Small	Agrestis	Uk 1	2	S	MA2	A	A3	Pop3	Ic	45
ME 298	Sudan-Small	Agrestis, wild	Hsd 2446	2	S	MB	M	A5	Pop3	Ia	20
ME 299	Sudan-Small	Agrestis, wild	Hsd 2447	2	S	MB	M	A5	Pop3	Ia	7
ME 301	Sudan-Small	Agrestis, wild	Hsd 2449	2	S	MB	M	A5	Pop3	Ia	22
ME 309	Sudan-Small	Agrestis, wild	Hsd 2459	2	S	MA2	A	A3	Pop3	Ic	247
ME 2303	Sudan-Small	Agrestis, wild	Hsd 2458 B	2	S	MA2	M	A2	Pop3/4	Ia	185
ME 177	Sudan-Small	Tibish	Tibish 95-2	2	S	MA2	A	A3	Pop3	Ic	188
ME 313	Sudan-Small	Tibish	Hsd 2469	2	S	MA2	A	A3	Pop3	Ic	463
ME 322	Sudan-Small	Tibish	Ar-2	2	S	MA2	A	A3	Pop3	Ic	212
ME 1162	Sudan-Small	Tibish	Hsd 191-2	2	S	MA2	A	A3	Pop3	Ia	653
ME 1899	Sudan-Small	Tibish	Tibish 04-2	2	S	MA2	A	A3	Pop3	Ic	276
ME 2155	Sudan-Small	Tibish	Tibish Djebel Kordofan 4	2	S	MA2	A	A3	Pop3	Ic	399
ME 2157	Sudan-Small	Tibish	Tibish Khurtagat 15	2	S	MA2	A	A3	Pop3	Ic	524
NI 6	Western Africa	Cameroon	Agrestis	3	S	-	-	A1	Pop3	Ic	40
P 248	Western Africa	Cameroon	2000082	3	S	-	-	A1	Pop3	Ic	300
US 340	Western Africa	Ghana	PI 185111	4	S	-	-	A2	Pop2/3	Ic	60
ME 1444	Western Africa	Nigeria	CUM 287	2	S	MB	M	A3	Pop3	Ic	23
ME 2475	Western Africa	Nigeria	PI 307610	2	L	MA3	A	B1	Pop4	Ib	1140
NI 16	Western Africa	Senegal	Agrestis	3	S	-	-	A1	Pop3	Ic	10
NI 18	Western Africa	Senegal	Agrestis	3	S	-	-	A1	Pop3	Ic	20
US 356	Western Africa	Senegal	PI 436532	4	S	-	-	A1	Pop3	Ic	130
US 357	Western Africa	Senegal	PI 436533	4	S	-	-	B3	Pop3/4	Ic	105
US 358	Western Africa	Senegal	PI 436534	4	S	-	-	A1	Pop3	Ic	-
ME 1831	Western Africa	Senegal	Melon Du Senegal	2	S	MA3	A	B4	Pop4	Ib	480
US 359	Western Africa	Sierra Leone	PI 320993	4	L	-	-	B3	Pop4	Ia	1710
NI 15	Southern Africa	South Africa	Agrestis	3	S	-	-	A4	Pop1	Ia	100
US 360	Southern Africa	South Africa	PI 234607	4	L	-	-	B3	Pop4	Ib	1050
US 368	Southern Africa	Zambia	PI 505599	4	S	-	-	A4	Pop1	Ia	275
US 369	Southern Africa	Zambia	PI 505602	4	S	-	-	A4	Pop1	Ia	430
US 128	Southern Africa	Zimbabwe	PI 482398	4	S	-	-	A1	Pop3	Ic	50
US 129	Southern Africa	Zimbabwe	PI 482411	4	S	-	-	A4	Pop1	Ia	930
US 130	Southern Africa	Zimbabwe	PI 482413	4	S	-	-	A1	Pop3	Ic	130
US 131	Southern Africa	Zimbabwe	PI 482424	4	S	-	-	A4	Pop1	Ia	390
US 132	Southern Africa	Zimbabwe	PI 482429	4	S	-	-	A4	Pop1	Ia	520
IS 9	Flexuosus	Iran	TN-94-5	1	L	-	-	B3	Pop4	Ib	-
IS 15	Flexuosus	Iran	TN-94-35	1	L	-	-	B1	Pop4	Ib	-
P 71	Cantalupensis	France	Charentais	3	L	-	-	B4	Pop4	Ib	1200
P 95	Cantalupensis	France	Cantaloupe de Bellegrade	3	L	-	-	B4	Pop4	Ib	1425
P 94	Cantalupensis	Italy	Melon Cantalupo di Charentais	3	L	-	-	B4	Pop4	Ib	1570
P 86	Cantalupensis	Japan	Kurume 2	3	L	-	-	B1	Pop4	Ib	940
P 62	Cantalupensis	UK	Earls' Favourite	3	L	-	-	B1	Pop4	Ib	1300
P 64	Cantalupensis	UK	British Queen	3	L	-	-	B1	Pop4	Ib	1050
P 68	Cantalupensis	USA	Homegarden	3	L	-	-	B2	Pop4	Ib	940
P 109	Cantalupensis	USA	Spicy	3	L	-	-	B2	Pop4	Ib	500
US 218	Cantalupensis	USA	NSL 5659	4	L	-	-	B6	Pop3/4	Ib	180
P 98	Cantalupensis	Central Europe	Ogen (780045)	3	L	-	-	B1	Pop4	Ib	1400
P 78	Inodorus	China	Hamigua	3	L	-	-	B1	Pop4	Ib	2150
US 103	Inodorus	Spain	PI 512413	4	L	-	-	B3	Pop4	Ib	300
P 117	Inodorus	Spain	Tendral o Invernale a Buccia Verde	3	L	-	-	B3	Pop4	Ib	1500
P 73	Inodorus	USA	Honey dew	3	L	-	-	B1	Pop4	Ib	1400
P 118	Inodorus	Uzbekistan	Kokand	3	L	-	-	B4	Pop3/4	Ib	400
US 190	India-Large	Andra Pradesh	PI 123684	4	L	-	-	B3	Pop4	Ib	600
US 192	India-Large	Andra Pradesh	PI 124096	4	L	-	-	B6	Pop1/4	Ib	750
US 195	India-Large	Andra Pradesh	PI 124105	4	L	-	-	B3	Pop4	Ib	1350
US 80	India-Large	Assam	PI 210076	4	L	-	-	A4	Pop1	Ia	500
US 81	India-Large	Assam	PI 210077	4	L	-	-	A2	Pop1	Ia	1500
US 62	India-Large	Bihar	PI 124111	4	L	-	-	B3	Pop4	Ib	450
US 65	India-Large	Bihar	PI 124207	4	L	-	-	A4	Pop1/4	Ib	1065
US 66	India-Large	Bihar	PI 124208	4	L	-	-	B6	Pop1/4	Ia	1400
US 49	India-Large	Madhya Pradesh	PI 614556	4	L	-	-	B3	Pop4	Ib	570
US 54	India-Large	Madhya Pradesh	PI 614588	4	L	-	-	A4	Pop1	Ia	400
US 67	India-Large	Madhya Pradesh	PI 124435	4	L	-	-	A2	Pop1	Ib	1550
US 172	India-Large	Madhya Pradesh	Ames 20948	4	L	-	-	B6	Pop1/4	Ia	1850
US 82	India-Large	Meghalaya	PI 210541	4	L	-	-	B5	Pop4	Ia	850
US 57	India-Large	Punjab	PI 116666	4	L	-	-	A4	Pop1/4	Ia	600
US 141	India-Large	Rajasthan	PI 614375	4	L	-	-	B4	Pop4	Ib	300
US 60	India-Large	Tamil Nadu	PI 123501	4	L	-	-	B3	Pop4	Ib	750
US 75	India-Large	Tamil Nadu	PI 164585	4	L	-	-	B5	Pop4	Ib	700
US 55	India-Large	Uttar Pradesh	PI 116479	4	L	-	-	B6	Pop4	Ia	2520
US 61	India-Large	Uttar Pradesh	PI 124109	4	L	-	-	B4	Pop4	Ia	1500
US 63	India-Small	Bihar	PI 124113	4	S	-	-	A4	Pop1	Ia	750
US 199	India-Small	Bihar	PI 166125	4	S	-	-	A4	Pop1	Ia	40
US 196	India-Small	Bihar	PI 124112	4	S	-	-	B5	Pop1/3	Ib	550
US 139	India-Small	Madhya Pradesh	PI 614519	4	S	-	-	B5	Pop3/4	Ia	30
US 173	India-Small	Madhya Pradesh	PI 614567	4	S	-	-	A4	Pop1	Ia	880
US 76	India-Small	Maharashtra	PI 164796	4	S	-	-	A4	Pop1	Ia	25
US 83	India-Small	Meghalaya	PI 210542	4	S	-	-	A2	Pop1/2	Ia	1000
US 58	India-Small	Punjab	PI 116738	4	S	-	-	B1	Pop4	Ib	1200
US 138	India-Small	Rajasthan	PI 614413	4	S	-	-	A4	Pop1	Ia	35
US 178	India-Small	Rajasthan	PI 614262	4	S	-	-	A4	Pop1	Ia	390
US 68	India-Small	Tamil Nadu	PI 164320	4	S	-	-	B6	Pop1	Ia	125
US 69	India-Small	Tamil Nadu	PI 164323	4	S	-	-	A4	Pop1	Ia	1270
US 213	India-Small	Uttar Pradesh	PI 175109	4	S	-	-	B6	Pop1	Ia	700
US 214	India-Small	Uttar Pradesh	PI 179666	4	S	-	-	B3	Pop4	Ib	795
US 99	Myanmar	Kachin	PI 200817	4	S	-	-	A4	Pop1	Ia	900
US 98	Myanmar	Mandalay	PI 200816	4	S	-	-	B3	Pop1/4	Ia	1400
Cho 1	Myanmar	Momodica	Mandalay/Taungthar	1	S	-	-	B4	Pop1/4	Ia	400
Cho 7	Myanmar	Momodica	Yangon	1	S	-	-	A4	Pop1	Ia	600
EA 30	Myanmar	Momordica	650057	3	S	-	-	A4	Pop1	Ia	800
My 133	Myanmar	Myanmar	Agrestis	1	S	-	-	B6	Pop1/4	Ia	20
VN 3	Vietnam	Dua bo	Cao Bang	1	S	-	-	A2	Pop2	Ia	1550
VN 135	Vietnam	Dua dai	Hang-san	1	S	-	-	A2	Pop1/2	Ia	25
VN 117	Vietnam	Dua gang	Thua Thien Hue	1	S	-	-	A2	Pop2	Ia	750
VN 20	Vietnam	Dua le	Ha Tinh	1	S	-	-	A2	Pop2	Ia	170
VN 47	Vietnam	Dua thom	Quang Nam	1	S	-	-	A4	Pop1	Ia	1300
VN 57	Vietnam	Dua thom	Son La	1	S	-	-	A4	Pop1	Ia	1300
VN 142	Vietnam	Dua vang	Hai Duong	1	S	-	-	A2	Pop2	Ia	360
P 154	Conomon	China	Chi-86-61	3	S	-	-	A2	Pop2	Ia	1000
P 169	Conomon	China	Tan 4	1	S	-	-	A2	Pop2	Ia	890
P 91	Conomon	Japan	Takada Shirouri	3	S	-	-	A2	Pop2	Ia	2200
P 130	Conomon	Japan	Karimori	3	S	-	-	A2	Pop2	Ia	1450
C 28	Makuwa	China	Xingtangmiangua	1	S	-	-	A2	Pop2	Ia	700
P 83	Makuwa	China	Miitanting	3	S	-	-	A2	Pop2	Ia	480
P 142	Makuwa	China	Damiangua	3	S	-	-	A2	Pop2	Ia	1300
P 90	Makuwa	Japan	Kinpyo	3	S	-	-	A2	Pop2	Ia	200
P 121	Makuwa	Japan	Seikan Niitsu Kei	3	S	-	-	A2	Pop2	Ia	720
EA 2	Agrestis	Bangladesh	770134	3	S	-	-	B3	Pop2/4	Ia	10
NI 7	Agrestis	Iran	Agrestis	3	S	-	-	B6	Pop4	Ia	15
P 159	Agrestis	Japan	940009	3	S	-	-	A2	Pop2	Ia	40
P 34	Agrestis	Korea	-	1	S	-	-	A2	Pop2	Ia	20
NI 9	Agrestis	Pakistan	Agrestis	3	S	-	-	A4	Pop1	Ia	25
CSH1	C. sativus var.hardwickii		India	3	S	-	-	C	Pop3	III	-
CSH2	C. sativus var.hardwickii		India	3	S	-	-	C	Pop3	III	-
1 1; Okayama University, Japan, 2; INRAE, France, 3; NARO genebank, Japan, 4; USDA National Plant Germplasm System, USA, 5; IPK, Germany
2 L; Large seed-type, S; Small seed-type
3 A; Andromonoecious, M; Monoecious, M, A; Mixture of Monoecious and Andromonoecious
4 Cited from our cultivation records.
