# Supplementary material for: Molecular polymorphisms of the nuclear and chloroplast genomes among African melon germplasms reveal abundant and unique genetic diversity, especially in Sudan
Source: Ann Bot. 2025 Apr 17;135(7):1329–44. doi: 10.1093/aob/mcaf028 (PMC12358025; doi:10.1093/aob/mcaf028)
Supplement: mcaf028_suppl_Supplementary_Tables_S2 [file mcaf028_suppl_supplementary_tables_s2.xlsx]

## Sheet: Table S2
Supplemental Table S2. Primer sequence of 12 RAPD and 7 SSR markers used in this study and the size of polymorphic fragments
Marker		Primer sequence (5' to 3')		Number of bands amplified 1	Expected size of a marker band (bp)	No. of alleles	Chromo-some mapped 2	PIC
RAPD
	A20	TTGCCGGGACCA		6	1100	2	3	0.338585
	A20	TTGCCGGGACCA		6	800	2	3	0.411609
	A22	TCCAAGCTACCA		7	1520	2	1	0.165289
	A31	GGTGGTGGTATC		12	800	2	5	0.325413
	A41	TGGTAGGTAACT		10	930	2	8	0.344977
	A57	ATCATTGGCGAA		10	800	2	6	0.437952
	B32	ATCATCGTACGT		7	900	2	-	0.117188
	B32	ATCATCGTACGT		7	700	2	1	0.318634
	B68	CACACTCGTCAT		9	1078	2	-	0.48134
	B71	GGACCTCCATCG		9	1220	2	-	0.499935
	B86	ATCGAGCGAACG		10	1350	2	3	0.165289
	B99	TTCTGCTCGAAA		7	1400	2	6	0.499742
SSR
	CMN 04-03	ATCACAGAGACCGCCAAAAC	GGTTGAAGATTGCGCTTGAT	1	218	11	11	0.818569
	CMN 04-07	GAAAGCATTAAATATGGCATTGG	AAGCTTAACAGCTTCCAGGG	1	286	8	2	0.705449
	CMN 04-40	CACCTGACGATAGGGGTGTT	AGTATTCGGGTTGGCAAAAA	1	212	14	4	0.816729
	CMN 61-44	TGTTGGAGTTTAATGAGGAAGGA	AGAGAAGATGAATGGGGCAC	1	233	17	12	0.90328
	CMBR 2	TCTTTTGTTCTTGGTTGTGAGT	GATTGCTTTATTTTGAATCTTTTG	1	200	15	6	0.883377
	CMBR 83	CGGACAAATCCCTCTCTGAA	GAACAAGCAGCCAAAGACG	1	142	13	3	0.795907
	CMBR 120	CTGGCCCCCTCCTAAACTAA	CAAAAAGCATCAAAATGGTTG	1	167	7	2	0.763623
1 Nonspecific bands were not counted for SSR markers.
2 Marker bands cut off from the gel were sequenced by Sanger sequencing (Tanaka et al. unpublished), and their chromosomal location was assigned by blasting against genome sequence of DHL92_v4 (Castanera et al., 2020), Harukei3_v1.41 (Yano et al., 2020), and IVF77 (Ling et al., 2021). "-"; Chromosome location was not assigned because of absence of homologous sequence in three genomes or unsuccess…
