# Supplementary material for: Molecular polymorphisms of the nuclear and chloroplast genomes among African melon germplasms reveal abundant and unique genetic diversity, especially in Sudan
Source: Ann Bot. 2025 Apr 17;135(7):1329–44. doi: 10.1093/aob/mcaf028 (PMC12358025; doi:10.1093/aob/mcaf028)
Supplement: mcaf028_suppl_Supplementary_Tables_S3 [file mcaf028_suppl_supplementary_tables_s3.xlsx]

## Sheet: Table S3
Supplemental Table S3. Three markers used for the analyses of chloroplast genome type
Marker		Primer sequence (5' to 3')	SNP / Position 1	Restriction Enzyme
CmCp1-dCAPS	F	AATATCCAAATACCAAATTgT	C/A	RsaI
	R	TCGGAATTATTGGAAGAATTCTT	1974
CmCp6-dCAPS	F	GTAAAATTTTTTGACAATtTA	G/A	DraI
	R	AATTATTCTTTCTTGCTCTAG	114625
CmCp11-CAPS2	F	GGGCTCTCTTGCGCCTATATT	C/T	HinfI
	R	CAGCTTATATAAATAAAAATTAGC	123140
1 Positions in the melon chloroplast genome sequence (Accession No. JF412791.1)
