# Supplementary material for: Molecular polymorphisms of the nuclear and chloroplast genomes among African melon germplasms reveal abundant and unique genetic diversity, especially in Sudan
Source: Ann Bot. 2025 Apr 17;135(7):1329–44. doi: 10.1093/aob/mcaf028 (PMC12358025; doi:10.1093/aob/mcaf028)
Supplement: mcaf028_suppl_Supplementary_Tables_S4 [file mcaf028_suppl_supplementary_tables_s4.xlsx]

## Sheet: Table S4
Supplemental Table S4. Sequence differences among three chloroplast genome types
Chloroplast genome type	SNP at three positions 1
	1974	114625	123140
Ia	C	A	T
Ib	A	G	T
Ic	C	G	C
1 Positions in the melon chloroplast genome sequence (Accession No. JF412791.1)
