# Supplementary material for: Molecular polymorphisms of the nuclear and chloroplast genomes among African melon germplasms reveal abundant and unique genetic diversity, especially in Sudan
Source: Ann Bot. 2025 Apr 17;135(7):1329–44. doi: 10.1093/aob/mcaf028 (PMC12358025; doi:10.1093/aob/mcaf028)
Supplement: mcaf028_suppl_Supplementary_Tables_S5 [file mcaf028_suppl_supplementary_tables_s5.xlsx]

## Sheet: Table S5
Supplemental Table S5. Genetic distance among five groups of African melon and nine reference groups
	Region / Group	Northern Africa	Sudan-Large	Sudan-Small	Western Africa	Southern Africa	Cantalu-pensis	Inodorus	India-Large	India- Small	Myanmar	Vietnam	Conomon	Makuwa
African accessions
	Sudan-Large	0.1229
	Sudan-Small	0.382	0.4782
	Western Africa	0.1892	0.3223	0.2166
	Southern Africa	0.3613	0.4138	0.2672	0.2777
Reference accessions
	Cantalupensis	0.0761	0.1147	0.4177	0.2179	0.3514
	Inodorus	0.1026	0.1378	0.4853	0.2766	0.4427	0.107
	India-Large	0.1049	0.1633	0.2648	0.1771	0.2298	0.1086	0.1611
	India-Small	0.2582	0.3286	0.194	0.2535	0.1915	0.2509	0.3007	0.0927
	Myanmar	0.2466	0.3529	0.3396	0.2525	0.197	0.2328	0.2862	0.1272	0.1345
	Vietnam	0.4196	0.5605	0.2167	0.2623	0.2723	0.3945	0.5201	0.2538	0.1772	0.1977
	Conomon	0.5639	0.5896	0.3118	0.3817	0.4365	0.5319	0.7617	0.4483	0.3002	0.518	0.1541
	Makuwa	0.6308	0.74	0.3835	0.4203	0.5047	0.6338	0.8658	0.531	0.4069	0.6036	0.1626	0.0726
	Agrestis	0.2289	0.2771	0.269	0.2089	0.3148	0.2122	0.3448	0.1569	0.1693	0.2536	0.1811	0.1961	0.2736
