# Supplementary material for: Molecular polymorphisms of the nuclear and chloroplast genomes among African melon germplasms reveal abundant and unique genetic diversity, especially in Sudan
Source: Ann Bot. 2025 Apr 17;135(7):1329–44. doi: 10.1093/aob/mcaf028 (PMC12358025; doi:10.1093/aob/mcaf028)
Supplement: mcaf028_suppl_Supplementary_Tables_S6 [file mcaf028_suppl_supplementary_tables_s6.xlsx]

## Sheet: Table S6
Supplemental Table S6. Association between morphological classification and molecular classifications
Morphological group	No. of accessions	Cluster (Fig. 3) 1	Population 1	Chloroplast genome 1
MA1	5	B2 (4)	Pop 4 (6)	Ib (6)
MA2	15	A3 (12)	Pop 3 (11+2)	Ic (13)
MA3	18	B2 (8)	Pop 4 (16+2)	Ib (17)
MB	7	A5 (5)	Pop 3 (7)	Ia (5)
1 The major cluster, population or chloroplast type was indicated for each morphological
group, and the number of accessions assigned to each major class was shown in
parentheses. Number of accessions classified as admixture with the respective
major population was indicated after "+".
